# Supplementary material for: Mechanochemistry Frees Thiourea Dioxide (TDO) from the ‘Veils’ of Solvent, Exposing All Its Reactivity
Source: Molecules. 2023 Feb 28;28(5):2239. doi: 10.3390/molecules28052239 (PMC10005452; doi:10.3390/molecules28052239)
Supplement: Supplementary file 1 [file molecules-28-02239-s001.zip]

Archive with 1 entries (1 files):
- molecules-2223116-supplementary.pdf
